# Supplementary material for: Taugt17b1 Overexpression in Trichoderma atroviride Enhances Its Ability to Colonize Roots and Induce Systemic Defense of Plants
Source: Pathogens. 2023 Feb 6;12(2):264. doi: 10.3390/pathogens12020264 (PMC9959489; doi:10.3390/pathogens12020264)
Supplement: Supplementary file 1 [file pathogens-12-00264-s001.zip]

Archive with 1 entries (1 files):
- pathogens-2138862-supplementary.pdf
